# Supplementary material for: Ser14 phosphorylation of Bcl-xL mediates compensatory cardiac hypertrophy in male mice
Source: Nat Commun. 2023 Sep 19;14:5805. doi: 10.1038/s41467-023-41595-x (PMC10509265; doi:10.1038/s41467-023-41595-x)
Supplement: Supplementary file 4 — Source data [file 41467_2023_41595_MOESM4_ESM.xlsx]

## Sheet: Fig 1a
pBclxL/BclxL relative expression
Data											Kruskal-Wallis test			Number of families	1
Sham	1hr	9hr	1d	3d	5d	7d	14d	28d			P value	<0.0001		Number of comparisons per family	8
1.00039	6.54764	5.73476	5.10901	2.99972	3.13098	4.73905	5.18939	6.07045			Exact or approximate P value?	Approximate		Alpha	0.05
1.00023	9.86941	6.96653	6.30135	3.77019	4.00353	6.06731	6.12982	9.04678			P value summary	****
0.999738	6.87221	4.97493	4.9596	2.73182	2.95954	4.79508	5.47988	6.49871			Do the medians vary signif. (P < 0.05)?	Yes		Dunn's multiple comparisons test	Mean rank diff.	Significant?	Summary	Adjusted P Value	A-?
1.00023	7.70267	6.85088	5.72048	3.66579	4.16419	5.64798	6.27255	7.34129			Number of groups	9		Sham vs. 1hr	-36.8	Yes	****	<0.0001	B	1hr
1.0002	6.11031	4.29427	4.01465	2.3205	2.61293	4.55342	4.84021	5.28065			Kruskal-Wallis statistic	36.18		Sham vs. 9hr	-27	Yes	**	0.0092	C	9hr
														Sham vs. 1d	-22.2	No	ns	0.0602	D	1d
											Data summary			Sham vs. 3d	-6.8	No	ns	>0.9999	E	3d
Normality test											Number of treatments (columns)	9		Sham vs. 5d	-8.4	No	ns	>0.9999	F	5d
	Sham	1hr	9hr	1d	3d	5d	7d	14d	28d		Number of values (total)	45		Sham vs. 7d	-20.2	No	ns	0.1202	G	7d
Test for normal distribution														Sham vs. 14d	-25.4	Yes	*	0.0178	H	14d
Anderson-Darling test														Sham vs. 28d	-33.2	Yes	***	0.0005	I	28d
A2*	N too small	N too small	N too small	N too small	N too small	N too small	N too small	N too small	N too small
P value														Test details	Mean rank 1	Mean rank 2	Mean rank diff.	n1	n2	Z
Passed normality test (alpha=0.05)?														Sham vs. 1hr	3	39.8	-36.8	5	5	4.43
P value summary														Sham vs. 9hr	3	30	-27	5	5	3.25
														Sham vs. 1d	3	25.2	-22.2	5	5	2.673
D'Agostino & Pearson test														Sham vs. 3d	3	9.8	-6.8	5	5	0.8186
K2	N too small	N too small	N too small	N too small	N too small	N too small	N too small	N too small	N too small					Sham vs. 5d	3	11.4	-8.4	5	5	1.011
P value														Sham vs. 7d	3	23.2	-20.2	5	5	2.432
Passed normality test (alpha=0.05)?														Sham vs. 14d	3	28.4	-25.4	5	5	3.058
P value summary														Sham vs. 28d	3	36.2	-33.2	5	5	3.997
Shapiro-Wilk test
W	0.7958	0.8709	0.9181	0.9827	0.9285	0.8991	0.8634	0.9317	0.9557
P value	0.0748	0.2703	0.5177	0.9487	0.586	0.4051	0.2408	0.6083	0.7778
Passed normality test (alpha=0.05)?	Yes	Yes	Yes	Yes	Yes	Yes	Yes	Yes	Yes
P value summary	ns	ns	ns	ns	ns	ns	ns	ns	ns
Kolmogorov-Smirnov test
KS distance	0.391	0.2437	0.2249	0.1805	0.2215	0.2404	0.3103	0.215	0.1959
P value	0.012	>0.1000	>0.1000	>0.1000	>0.1000	>0.1000	>0.1000	>0.1000	>0.1000
Passed normality test (alpha=0.05)?	No	Yes	Yes	Yes	Yes	Yes	Yes	Yes	Yes
P value summary	*	ns	ns	ns	ns	ns	ns	ns	ns
Number of values	5	5	5	5	5	5	5	5	5

## Sheet: Fig 1b
Survival
Days post TAC	WT	Het-KI	Homo-KI		Log-rank (Mantel-Cox) test (recommended)
1	1				Chi square	14.88
1			1		df	2
1			1		P value	0.0006
1			1		P value summary	***
1		1			Are the survival curves sig different?	Yes
1			1
1					Logrank test for trend (recommended)
1		1			Chi square	14.75
1		1			df	1
1		1			P value	0.0001
1			1		P value summary	***
1			1		Sig. trend?	Yes
2		1
2			1		Gehan-Breslow-Wilcoxon test
2	1				Chi square	13.97
2		1			df	2
2		1			P value	0.0009
2			1		P value summary	***
2			1		Are the survival curves sig different?	Yes
2		1
2			1
2		1
2			1
3			1
3			1
3
3		1
3			1
3			1
4		1
4			1
4			1
5	1
5			1
6		1
6			1
6		1
7			1
7		1
7			1
7			1
8		1
8			1
9
9
9
10		1
11			1
12		1
13	1
13			1
14	1
14			0
14	0
14		0
14			0
14	0
14		0
14			0
14	0
14	0
14	0
14		0
14		0
14		0
14		0
14		0
14		0
14		0
14	0
21			0
21			0
21			0
21
21
21		0
21	0
21	0
21	0
21	0
21
21		0
21		0
21		0
26			1
27	1
28	0
28	0
28		0
28
28	0
28		0
28		0
28		0
28		0
28		0
28	0
28	0
28	0
28	0
28	0
28	0
28			0
28			0
28			0
28			0

## Sheet: Fig 1d
Echocardiography
Pre TAC								2-way ANOVA Tukey's multiple comparison
genotype	HR	IVSd (mm)	LVPWd	LVDd	LVDs	EF		EF
+/+	533.908	0.64	0.7	3.67	2.51	68.0094		Within each row, compare columns (simple effects within rows)
+/+	435.287	0.64	1.04	4.22	2.69	74.0988
+/+	471.309	0.61	0.64	3.95	2.48	75.2507		Number of families	4
+/+	464.896	0.64	0.89	3.49	2.08	78.8303		Number of comparisons per family	3
+/+	502.5	0.64	0.7	3.34	2.17	72.5754		Alpha	0.05
+/+	481.267	0.64	0.86	3.49	2.08	78.8303
+/+	414.182	0.52	0.52	4.62	3.15	68.3039		Tukey's multiple comparisons test	Predicted (LS) mean diff.	95.00% CI of diff.	Below threshold?	Summary	Adjusted P Value
+/+	555.612	0.64	0.66	3.24	2.08	73.5421
+/+	564.791	0.58	0.54	3.46	2.36	68.2672		0.0
+/+	542.383	0.58	0.68	3.64	2.27	75.7466		+/+ vs. KI/+	-1.54	-5.382 to 2.301	No	ns	0.6074
+/+	419.264	0.64	0.67	3.45	2.2	74.0695		+/+ vs. KI/KI	-2.306	-6.257 to 1.646	No	ns	0.3508
KI/+	599.472	0.61	0.67	3.52	2.3	72.1031		KI/+ vs. KI/KI	-0.7654	-4.355 to 2.824	No	ns	0.8679
KI/+	604.778	0.64	0.61	3.73	2.27	77.4601
KI/+	579.151	0.58	0.7	3.64	2.23	77.0062		7.0
KI/+	610.178	0.67	0.64	3.64	2.17	78.8127		+/+ vs. KI/+	14.19	9.524 to 18.85	Yes	****	<0.0001
KI/+	414.182	0.61	0.67	3.95	2.54	73.4105		+/+ vs. KI/KI	26.84	21.59 to 32.08	Yes	****	<0.0001
KI/+	404.378	0.61	0.67	3.89	2.36	77.6701		KI/+ vs. KI/KI	12.65	7.983 to 17.31	Yes	****	<0.0001
KI/+	538.112	0.61	0.77	3.7	2.42	72.0204
KI/+	498.832	0.61	0.73	3.86	2.63	68.3696		14.0
KI/+	591.769	0.61	0.89	3.49	2.23	73.9121		+/+ vs. KI/+	21.11	16.21 to 26.01	Yes	****	<0.0001
KI/+	411.686	0.61	0.58	3.92	2.72	66.5922		+/+ vs. KI/KI	26.81	21.15 to 32.48	Yes	****	<0.0001
KI/+	498.832	0.52	0.58	3.77	2.6	67.1983		KI/+ vs. KI/KI	5.704	0.8003 to 10.61	Yes	*	0.0183
KI/+	551.131	0.58	0.73	3.73	2.08	82.6594
KI/+	638.692	0.55	0.77	3.67	2.17	79.3281		28.0
KI/+	670.002	0.58	0.55	3.43	2.08	77.6999		+/+ vs. KI/+	18.74	13.29 to 24.20	Yes	****	<0.0001
KI/+	604.778	0.58	0.61	3.31	1.96	79.2373		+/+ vs. KI/KI	30.69	25.03 to 36.36	Yes	****	<0.0001
KI/+	574.284	0.58	0.55	3.64	2.27	75.7466		KI/+ vs. KI/KI	11.95	6.495 to 17.41	Yes	****	<0.0001
KI/KI	510	0.64	0.67	3.98	2.51	74.9174
KI/KI	546.722	0.64	0.83	3.86	2.36	77.1454
KI/KI	461.755	0.61	0.8	3.58	2.23	75.8306		Test details	Predicted (LS) mean 1	Predicted (LS) mean 2	Predicted (LS) mean diff.	SE of diff.	N1	N2	q	DF
KI/KI	452.584	0.61	0.73	4.38	2.79	74.1542
KI/KI	449.607	0.61	0.77	4.01	2.48	76.3451		0.0
KI/KI	564.791	0.6	0.64	3.73	2.27	77.4601		+/+ vs. KI/+	73.41	74.95	-1.54	1.614	11	16	1.35	98
KI/KI	488.142	0.61	0.55	3.52	2.33	70.9972		+/+ vs. KI/KI	73.41	75.72	-2.306	1.66	11	14	1.964	98
KI/KI	533.908	0.58	0.58	3.58	2.17	77.7295		KI/+ vs. KI/KI	74.95	75.72	-0.7654	1.508	16	14	0.7177	98
KI/KI	657.117	0.55	0.77	3.73	2.2	79.4817
KI/KI	638.692	0.58	0.58	3.21	1.81	82.0725		7.0
KI/KI	599.688	0.52	0.65	3.31	2.14	72.9755		+/+ vs. KI/+	70.92	56.73	14.19	1.96	7	12	10.24	98
KI/KI	529.769	0.58	0.66	3.24	2.11	72.3807		+/+ vs. KI/KI	70.92	44.09	26.84	2.203	7	7	17.23	98
KI/KI	419.613	0.58	0.68	3.61	2.2	77.3668		KI/+ vs. KI/KI	56.73	44.09	12.65	1.96	12	7	9.126	98
KI/KI	525.693	0.52	0.46	3.8	2.51	71.1816
								14.0
								+/+ vs. KI/+	66.45	45.34	21.11	2.061	6	12	14.49	98
Day7								+/+ vs. KI/KI	66.45	39.64	26.81	2.379	6	6	15.94	98
genotype	HR	IVSd (mm)	LVPWd	LVDd	LVDs	EF		KI/+ vs. KI/KI	45.34	39.64	5.704	2.061	12	6	3.915	98
+/+	399.648	0.77	0.8	3.86	2.58	70.1395
+/+	594.259	0.77	0.83	3.98	2.77	66.2876		28.0
+/+	638.692	0.77	0.82	4	2.64	71.2504		+/+ vs. KI/+	63.73	44.98	18.74	2.293	6	7	11.56	98
+/+	545.048	1.01	1.12	3.89	2.38	77.0975		+/+ vs. KI/KI	63.73	33.03	30.69	2.379	6	6	18.24	98
+/+	565.814	1.02	1.12	3.68	2.48	69.3936		KI/+ vs. KI/KI	44.98	33.03	11.95	2.293	7	6	7.372	98
+/+	585.817	0.93	1.24	3.92	2.56	72.1477
+/+	498.691	0.98	1.26	3.98	2.66	70.1465
KI/+	487.856	0.67	0.69	4.74	3.58	56.9162
KI/+	421.852	0.58	0.58	4.22	3.24	54.7418
KI/+	560.161	0.61	0.6	4.65	3.4	60.9089
KI/+	615.675	0.61	0.66	4.01	2.97	59.371
KI/+	626.972	0.58	0.67	4.01	2.94	60.5898
KI/+	584.101	0.43	0.49	5.14	4.26	43.0702
KI/+	534.669	0.56	0.55	3.89	2.89	58.9943
KI/+	535.136	0.49	0.68	4.01	3.01	57.7072
KI/+	606.073	0.55	0.67	4.03	3	58.7477
KI/+	583.55	0.58	0.62	3.98	3.05	54.9961
KI/+	609.694	0.68	0.61	4.02	2.98	59.2647
KI/+	594.707	0.6	0.58	4.1	3.13	55.508
KI/KI	657.117	0.52	0.55	4.41	3.55	47.8362
KI/KI	551.131	0.62	0.61	4.02	3.34	42.6463
KI/KI	593.989	0.48	0.49	4.98	4.22	39.1516
KI/KI	491.852	0.51	0.5	4.28	3.56	42.4535
KI/KI	487.813	0.55	0.58	4.24	3.47	45.1861
KI/KI	563.428	0.52	0.56	4.34	3.56	44.8074
KI/KI	543.695	0.56	0.58	4.46	3.62	46.5287
Day14
genotype	HR	IVSd (mm)	LVPWd	LVDd	LVDs	EF
+/+	533.006	1.16	1.22	4.07	2.82	66.7368
+/+	550.519	1.01	1.13	3.98	2.79	65.552
+/+	455.588	1.012	1.131	4.04	2.78	67.4171
+/+	458.656	1.06	1.12	3.98	2.82	64.4288
+/+	551.131	1.06	1.14	3.98	2.68	69.468
+/+	534.597	1.14	1.2	3.92	2.76	65.0965
KI/+	451.172	0.52	0.61	4.38	3.31	56.842
KI/+	453.063	0.52	0.52	4.81	4.02	41.6228
KI/+	552.196	0.46	0.4	4.87	3.98	45.4164
KI/+	534.759	0.52	0.52	4.44	3.64	44.8995
KI/+	457.977	0.46	0.49	4.74	3.89	44.7269
KI/+	484.68	0.52	0.52	4.65	3.98	37.2967
KI/+	484.68	0.58	0.55	4.96	4.1	43.5185
KI/+	506.222	0.49	0.73	4.41	3.58	46.5025
KI/+	551.131	0.55	0.68	4.5	3.73	43.0506
KI/+	517.728	0.52	0.52	4.5	3.7	44.4137
KI/+	495.217	0.52	0.46	4.16	3.31	49.6263
KI/+	443.767	0.55	0.64	4.29	3.49	46.1601
KI/KI	599.472	0.55	0.55	4.32	3.64	40.1791
KI/KI	495.503	0.58	0.64	4.81	4.01	42.0574
KI/KI	510	0.49	0.4	4.74	4.19	30.9272
KI/KI	494.018	0.48	0.51	5.11	4.22	43.6784
KI/KI	492.655	0.49	0.52	4.19	3.54	39.693
KI/KI	491.288	0.6	0.62	4.92	4.12	41.2786
Day28
genotype	HR	IVSd (mm)	LVPWd	LVDd	LVDs	EF
+/+	506.222	1.02	1.1	4.74	3.43	62.108
+/+	542.383	1.02	1.1	3.68	2.68	61.3757
+/+	449.607	1.16	1.29	3.77	2.36	75.4692
+/+	491.316	1.12	1.18	3.98	2.79	65.552
+/+	524.852	1.22	1.28	3.89	2.86	60.258
+/+	563.613	1.2	1.28	3.94	2.96	57.598
KI/+	538.112	0.52	0.61	4.44	3.61	46.2507
KI/+	621.272	0.61	0.62	4.02	3.23	48.1284
KI/+	546.722	0.43	0.55	4.78	4.04	39.6245
KI/+	546.722	0.63	0.68	4.26	3.46	46.4204
KI/+	506.222	0.46	0.58	4.65	3.75	47.5513
KI/+	584.101	0.52	0.55	4.71	3.78	48.3093
KI/+	632.778	0.46	0.52	4.93	4.19	38.6095
KI/KI	521.68	0.46	0.48	4.78	4.22	31.1897
KI/KI	599.472	0.52	0.52	4.19	3.67	32.802
KI/KI	560.161	0.58	0.62	5.23	4.56	33.7189
KI/KI	533.908	0.43	0.58	4.84	4.16	36.5044
KI/KI	524.164	0.52	0.54	5.12	4.46	33.901
KI/KI	531.594	0.48	0.52	4.98	4.42	30.0836
Sham								EF (WT)	Pre-sham	Day7	Day14	Day28
Pre Sham								Table Analyzed	EF_WT	EF_WT	EF_WT	EF_WT
genotype	HR	IVSd	LVPWd	LVDd	LVDs	EF
+/+	534.422	0.65	0.721	3.697	2.327	75.0632		Column B	TAC_0	TAC_7	TAC_14	TAC_28
+/+	521.445	0.66	0.692	3.874	2.243	80.5907		vs.	vs.	vs.	vs.	vs.
+/+	576.421	0.56	0.795	3.879	2.408	76.0773		Column A	Sham_0	Sham_7	Sham_14	Sham_28
+/+	511.353	0.58	0.841	3.641	2.349	73.1474
+/+	504.242	0.61	0.812	3.985	2.342	79.701		Unpaired t test
KI/KI	578.559	0.69	0.842	3.694	2.348	74.3195		P value	0.1	0.0654	0.0505	0.0141
KI/KI	501.35	0.61	0.649	3.421	2.232	72.227		P value summary	ns	ns	ns	*
KI/KI	499.452	0.55	0.745	3.894	2.542	72.1812		Significantly different (P < 0.05)?	No	No	No	Yes
KI/KI	544.529	0.59	0.792	3.767	2.139	81.6918		One- or two-tailed P value?	Two-tailed	Two-tailed	Two-tailed	Two-tailed
KI/KI	565.57	0.6	0.721	3.891	2.594	70.3704		t, df	t=1.761, df=14	t=2.069, df=10	t=2.256, df=9	t=3.036, df=9
Day7								How big is the difference?
genotype	HR	IVSd	LVPWd	LVDd	LVDs	EF		Mean of column A	76.92	75.08	72.28	72.69
+/+	495.424	0.64	0.731	3.784	2.345	76.2001		Mean of column B	73.41	70.92	66.45	63.73
+/+	541.424	0.63	0.699	3.745	2.351	75.2598		Difference between means (B - A) ± SEM	-3.505 ± 1.990	-4.160 ± 2.010	-5.830 ± 2.584	-8.964 ± 2.953
+/+	502.143	0.79	0.788	3.621	2.428	69.8519		95% confidence interval	-7.772 to 0.7628	-8.639 to 0.3192	-11.68 to 0.01621	-15.64 to -2.284
+/+	566.888	0.6	0.832	3.798	2.419	74.163		R squared (eta squared)	0.1814	0.2998	0.3612	0.5059
+/+	542.499	0.6	0.798	3.97	2.324	79.9397
KI/KI	559.983	0.67	0.842	3.596	2.451	68.3356		F test to compare variances
KI/KI	534.446	0.59	0.724	3.635	2.149	79.3369		F, DFn, Dfd	1.524, 10, 4	1.229, 4, 6	10.91, 4, 5	10.57, 5, 4
KI/KI	531.985	0.59	0.698	3.989	2.452	76.7743		P value	0.7278	0.7807	0.022	0.0403
KI/KI	597.637	0.61	0.812	3.678	2.314	75.0968		P value summary	ns	ns	*	*
KI/KI	498.623	0.58	0.834	3.998	2.434	77.4351		Significantly different (P < 0.05)?	No	No	Yes	Yes
Day14								Data analyzed
genotype	HR	IVSd	LVPWd	LVDd	LVDs	EF		Sample size, column A	5	5	5	5
+/+	566.673	0.63	0.699	3.686	2.463	70.1649		Sample size, column B	11	7	6	6
+/+	552.442	0.64	0.721	3.989	2.284	81.2286
+/+	500.5	0.6	0.739	3.584	2.495	66.2629
+/+	598.358	0.62	0.783	3.652	2.491	68.2657		WF (KI)	Pre-sham	Day7	Day14	Day28
+/+	602.456	0.64	0.769	3.689	2.309	75.4786		Table Analyzed	EF_KI		EF_KI
KI/KI	580.054	0.65	0.803	3.664	2.314	74.8103
KI/KI	545.671	0.62	0.793	3.604	2.349	72.3118		Column B	TAC_0		TAC_14
KI/KI	514.455	0.63	0.721	3.779	2.48	71.7366		vs.	vs.		vs.
KI/KI	586.247	0.59	0.8	3.781	2.329	76.6284		Column A	Sham_0		Sham_14
KI/KI	570.453	0.62	0.79	4.002	2.44	77.3359
								Unpaired t test
Day28								P value	0.4065		<0.0001
genotype	HR	IVSd	LVPWd	LVDd	LVDs	EF		P value summary	ns		****
+/+	534.459	0.61	0.682	3.603	2.335	72.7813		Significantly different (P < 0.05)?	No		Yes
+/+	513.339	0.61	0.698	3.692	2.322	75.1228		One- or two-tailed P value?	Two-tailed		Two-tailed
+/+	601.352	0.58	0.786	3.704	2.417	72.2146		t, df	t=0.8511, df=17		t=13.03, df=15
+/+	545.136	0.62	0.735	3.666	2.459	69.8215
+/+	587.495	0.59	0.782	3.706	2.38	73.5141		How big is the difference?
KI/KI	565.561	0.62	0.742	3.762	2.342	75.8729		Mean of column A	74.16		74.56
KI/KI	568.953	0.6	0.821	3.691	2.339	74.5517		Mean of column B	75.72		45.34
KI/KI	568.889	0.59	0.735	3.679	2.352	73.871		Difference between means (B - A) ± SEM	1.559 ± 1.832		-29.22 ± 2.243
KI/KI	523.421	0.61	0.798	3.908	2.459	75.0878		95% confidence interval	-2.306 to 5.424		-34.01 to -24.44
KI/KI	598.893	0.6	0.742	3.789	2.48	71.9598		R squared (eta squared)	0.04087		0.9188
								F test to compare variances
								F, DFn, Dfd	1.948, 4, 13		3.498, 11, 4
								P value	0.3245		0.2378
								P value summary	ns		ns
								Significantly different (P < 0.05)?	No		No
								Data analyzed
								Sample size, column A	5		5
								Sample size, column B	14		12
								Table Analyzed		EF_KI		EF_KI
								Column D		TAC_7		TAC_28
								vs.		vs.		vs.
								Column C		Sham_7		Sham_28
								Mann Whitney test
								P value		0.0003		0.0025
								Exact or approximate P value?		Exact		Exact
								P value summary		***		**
								Significantly different (P < 0.05)?		Yes		Yes
								One- or two-tailed P value?		Two-tailed		Two-tailed
								Sum of ranks in column C,D		75 , 78		50 , 28
								Mann-Whitney U		0		0
								Difference between medians
								Median of column C		76.77, n=5		74.55, n=5
								Median of column D		58.23, n=12		46.42, n=7
								Difference: Actual		-18.55		-28.13
								Difference: Hodges-Lehmann		-18.43		-27.74

## Sheet: Fig 1e
LVEDP
	Sham	1 week	2 week	4 week		2-way ANOVA
WT	7	10	6	27		Within each row, compare columns (simple effects within rows)
	7	6	10	12
	4	12	15	15		Number of families	4
	5	9	11	14		Number of comparisons per family	3
	6	10	12	17		Alpha	0.05
Hetero	5	14	38	35
	9	22	33	28		Tukey's multiple comparisons test	Mean Diff.	95.00% CI of diff.	Below threshold?	Summary	Adjusted P Value
	10	31	30	29
	4	20	23	32		Sham
	6	16	25	31		WT vs. Hetero	-1	-6.556 to 4.556	No	ns	0.901
Homo	6	24	32	34		WT vs. Homo	-0.2	-5.756 to 5.356	No	ns	0.9958
	7	22	34	33		Hetero vs. Homo	0.8	-4.756 to 6.356	No	ns	0.9354
	6	20	32	36
	6	28	33	34		1W
	5	24	31	35		WT vs. Hetero	-11.2	-16.76 to -5.644	Yes	****	<0.0001
						WT vs. Homo	-14.2	-19.76 to -8.644	Yes	****	<0.0001
						Hetero vs. Homo	-3	-8.556 to 2.556	No	ns	0.3988
						2W
						WT vs. Hetero	-19	-24.56 to -13.44	Yes	****	<0.0001
						WT vs. Homo	-21.6	-27.16 to -16.04	Yes	****	<0.0001
						Hetero vs. Homo	-2.6	-8.156 to 2.956	No	ns	0.4994
						4W
						WT vs. Hetero	-14	-19.56 to -8.444	Yes	****	<0.0001
						WT vs. Homo	-17.4	-22.96 to -11.84	Yes	****	<0.0001
						Hetero vs. Homo	-3.4	-8.956 to 2.156	No	ns	0.3093
						Test details	Mean 1	Mean 2	Mean Diff.	SE of diff.	N1	N2	q	DF
						Sham
						WT vs. Hetero	5.8	6.8	-1	2.297	5	5	0.6157	48
						WT vs. Homo	5.8	6	-0.2	2.297	5	5	0.1231	48
						Hetero vs. Homo	6.8	6	0.8	2.297	5	5	0.4925	48
						1W
						WT vs. Hetero	9.4	20.6	-11.2	2.297	5	5	6.895	48
						WT vs. Homo	9.4	23.6	-14.2	2.297	5	5	8.742	48
						Hetero vs. Homo	20.6	23.6	-3	2.297	5	5	1.847	48
						2W
						WT vs. Hetero	10.8	29.8	-19	2.297	5	5	11.7	48
						WT vs. Homo	10.8	32.4	-21.6	2.297	5	5	13.3	48
						Hetero vs. Homo	29.8	32.4	-2.6	2.297	5	5	1.601	48
						4W
						WT vs. Hetero	17	31	-14	2.297	5	5	8.619	48
						WT vs. Homo	17	34.4	-17.4	2.297	5	5	10.71	48
						Hetero vs. Homo	31	34.4	-3.4	2.297	5	5	2.093	48

## Sheet: Fig 1f
Lung weight/Tibia length
								2 way ANOVA of Lung/TL
Sham								Table Analyzed	Lung/TL
genotype	BW (g)	HW (mg)	Lung weight (mg)	TL (mm)	HW/TL	Lung/TL
+/+	27	98	127	17.5	5.6	7.25714		Two-way ANOVA	Ordinary
+/+	26	100	129	17.4	5.74713	7.41379		Alpha	0.05
+/+	27	98	137	17.6	5.56818	7.78409
+/+	24	104	170	17.6	5.90909	9.65909		Source of Variation	% of total variation	P value	P value summary	Significant?
+/+	24	105	156	17.6	5.96591	8.86364		Interaction	6.295	0.0015	**	Yes
KI/+	26	101	114	17.7	5.70621	6.44068		Row Factor	69.39	<0.0001	****	Yes
KI/+	26	103	153	17.7	5.81921	8.64407		Column Factor	6.805	<0.0001	****	Yes
KI/+	26	104	132	17.6	5.90909	7.5
KI/+	26	105	135	17.5	6	7.71429		ANOVA table	SS (Type III)	DF	MS	F (DFn, DFd)	P value
KI/+	25	106	149	17.7	5.9887	8.41808		Interaction	199.2	6	33.21	F (6, 57) = 4.193	P=0.0015
KI/+	24	99	158	17.6	5.625	8.97727		Row Factor	2196	3	732	F (3, 57) = 92.43	P<0.0001
KI/+	22	103	152	17.8	5.78652	8.53933		Column Factor	215.4	2	107.7	F (2, 57) = 13.60	P<0.0001
KI/KI	25	102	140	17.8	5.73034	7.86517		Residual	451.4	57	7.92
KI/KI	26	104	138	17.7	5.87571	7.79661
KI/KI	24	106	142	17.7	5.9887	8.0226		Data summary
KI/KI	26	101	146	17.8	5.67416	8.20225		Number of columns (Column Factor)	3
KI/KI	27	98	136	17.7	5.53672	7.68362		Number of rows (Row Factor)	4
								Number of values	69
1 week
+/+	24	222	188	17.4	12.7586	10.8046		Tukey's multiple comparison
+/+	25	212	178	17.7	11.9774	10.0565		Within each row, compare columns (simple effects within rows)
+/+	24	220	186	17.7	12.4294	10.5085
+/+	24	201	181	17.7	11.3559	10.226		Number of families	4
+/+	23	198	190	17.6	11.25	10.7955		Number of comparisons per family	3
KI/+	22	188	327	17.5	10.7429	18.6857		Alpha	0.05
KI/+	23	197	359	17.5	11.2571	20.5143
KI/+	24	160	278	17.6	9.09091	15.7955		Tukey's multiple comparisons test	Predicted (LS) mean diff.	95.00% CI of diff.	Below threshold?	Summary	Adjusted P Value
KI/+	23	147	167	17.4	8.44828	9.5977
KI/+	22	186	347	17.7	10.5085	19.6045		Sham
KI/+	24	197	360	17.7	11.1299	20.339		+/+ vs. KI/+	0.1622	-3.803 to 4.127	No	ns	0.9947
KI/KI	24	179	433	17.4	10.2874	24.8851		+/+ vs. KI/KI	0.2815	-4.002 to 4.565	No	ns	0.9863
KI/KI	22	182	358	17.7	10.2825	20.226		KI/+ vs. KI/KI	0.1193	-3.846 to 4.085	No	ns	0.9971
KI/KI	25	145	335	17.7	8.19209	18.9266
KI/KI	23	179	348	17.6	10.1705	19.7727		1W
KI/KI	24	172	320	17.6	9.77273	18.1818		+/+ vs. KI/+	-6.945	-11.05 to -2.844	Yes	***	0.0004
								+/+ vs. KI/KI	-9.92	-14.20 to -5.637	Yes	****	<0.0001
2 week								KI/+ vs. KI/KI	-2.976	-7.076 to 1.125	No	ns	0.1971
+/+	32	218	270	17.6	12.3864	15.3409		2W
+/+	31	233	280	17.6	13.2386	15.9091		+/+ vs. KI/+	-5.488	-9.145 to -1.830	Yes	**	0.0018
+/+	24	225	290	17.7	12.7119	16.3842		+/+ vs. KI/KI	-6.615	-10.72 to -2.514	Yes	***	0.0008
+/+	28	223	198	17.7	12.5989	11.1864		KI/+ vs. KI/KI	-1.127	-4.988 to 2.734	No	ns	0.763
+/+	24	250	285	17.6	14.2045	16.1932
+/+	26	218	196	17.7	12.3164	11.0734		4W
KI/+	31	198	280	17.8	11.1236	15.7303		+/+ vs. KI/+	-2.057	-6.023 to 1.908	No	ns	0.43
KI/+	30	192	384	17.8	10.7865	21.573		+/+ vs. KI/KI	-0.3304	-4.613 to 3.953	No	ns	0.9812
KI/+	25	186	488	17.7	10.5085	27.5706		KI/+ vs. KI/KI	1.727	-2.239 to 5.692	No	ns	0.5501
KI/+	26	198	342	17.8	11.1236	19.2135
KI/+	30	210	280	17.8	11.7978	15.7303
KI/+	24	185	289	17.8	10.3933	16.236		Test details	Predicted (LS) mean 1	Predicted (LS) mean 2	Predicted (LS) mean diff.	SE of diff.	N1	N2	q	DF		q	DF
KI/+	26	202	372	17.8	11.3483	20.8989
KI/+	27	202	389	17.9	11.2849	21.7318		Sham
KI/KI	24	210	499	17.8	11.7978	28.0337		+/+ vs. KI/+	8.196	8.033	0.1622	1.648	5	7	0.1392	57		0.2312	57
KI/KI	29	184	315	17.7	10.3955	17.7966		+/+ vs. KI/KI	8.196	7.914	0.2815	1.78	5	5	0.2237	57		0.008688	57
KI/KI	28	181	359	17.7	10.226	20.2825		KI/+ vs. KI/KI	8.033	7.914	0.1193	1.648	7	5	0.1024	57		0.2218	57
KI/KI	27	179	361	17.7	10.113	20.3955
KI/KI	28	188	324	17.7	10.6215	18.3051		1W
								+/+ vs. KI/+	10.48	17.42	-6.945	1.704	5	6	5.763	57		5.208	57
4 week								+/+ vs. KI/KI	10.48	20.4	-9.92	1.78	5	5	7.882	57		6.277	57
								KI/+ vs. KI/KI	17.42	20.4	-2.976	1.704	6	5	2.47	57		1.349	57
+/+	30	295	513	17.8	16.573	28.8202
+/+	24	309	461	18.2	16.978	25.3297		2W
+/+	25	323	390	18.2	17.7473	21.4286		+/+ vs. KI/+	14.35	19.84	-5.488	1.52	6	8	5.106	57		6.19	57
+/+	26	319	329	18.2	17.5275	18.0769		+/+ vs. KI/KI	14.35	20.96	-6.615	1.704	6	5	5.49	57		6.75	57
+/+	28	318	410	18.1	17.5691	22.6519		KI/+ vs. KI/KI	19.84	20.96	-1.127	1.604	8	5	0.9936	57		1.306	57
KI/+	29	251	523	18.3	13.7158	28.5792
KI/+	30	249	468	17.9	13.9106	26.1453		4W
KI/+	28	271	479	18.4	14.7283	26.0326		+/+ vs. KI/+	23.26	25.32	-2.057	1.648	5	7	1.766	57		11.66	57
KI/+	26	225	441	18	12.5	24.5		+/+ vs. KI/KI	23.26	23.59	-0.3304	1.78	5	5	0.2625	57		17.5	57
KI/+	28	212	385	18.2	11.6484	21.1538		KI/+ vs. KI/KI	25.32	23.59	1.727	1.648	7	5	1.482	57		7.242	57
KI/+	29	220	421	18.3	12.0219	23.0055
KI/+	29	289	509	18.3	15.7923	27.8142
KI/KI	29	220	419	18.1	12.1547	23.1492
KI/KI	28	204	456	18	11.3333	25.3333
KI/KI	27	179	423	17.8	10.0562	23.764
KI/KI	29	189	409	18.2	10.3846	22.4725
KI/KI	28	208	416	17.9	11.6201	23.2402

## Sheet: Fig 2a
Heart weight/tibia length
								2 way ANOVA of HW/TL
Sham								Table Analyzed	HW/TL
genotype	BW (g)	HW (mg)	Lung weight (mg)	TL (mm)	HW/TL	Lung/TL
+/+	27	98	127	17.5	5.6	7.25714		Two-way ANOVA	Ordinary
+/+	26	100	129	17.4	5.74713	7.41379		Alpha	0.05
+/+	27	98	137	17.6	5.56818	7.78409
+/+	24	104	170	17.6	5.90909	9.65909		Source of Variation	% of total variation	P value	P value summary	Significant?
+/+	24	105	156	17.6	5.96591	8.86364		Interaction	6.767	<0.0001	****	Yes
KI/+	26	101	114	17.7	5.70622	6.44068		Row Factor	77.39	<0.0001	****	Yes
KI/+	26	103	153	17.7	5.81921	8.64407		Column Factor	10.19	<0.0001	****	Yes
KI/+	26	104	132	17.6	5.90909	7.5
KI/+	26	105	135	17.5	6	7.71429		ANOVA table	SS (Type III)	DF	MS	F (DFn, DFd)	P value
KI/+	25	106	149	17.7	5.9887	8.41808		Interaction	51.25	6	8.542	F (6, 57) = 13.74	P<0.0001
KI/+	24	99	158	17.6	5.625	8.97727		Row Factor	586.1	3	195.4	F (3, 57) = 314.3	P<0.0001
KI/+	22	103	152	17.8	5.78652	8.53933		Column Factor	77.21	2	38.61	F (2, 57) = 62.11	P<0.0001
KI/KI	25	102	140	17.8	5.73034	7.86517		Residual	35.43	57	0.6215
KI/KI	26	104	138	17.7	5.87571	7.79661
KI/KI	24	106	142	17.7	5.9887	8.0226		Data summary
KI/KI	26	101	146	17.8	5.67416	8.20225		Number of columns (Column Factor)	3
KI/KI	27	98	136	17.7	5.53672	7.68362		Number of rows (Row Factor)	4
								Number of values	69
1 week
+/+	24	222	188	17.4	12.7586	10.8046		Tukey's multiple comparison
+/+	25	212	178	17.7	11.9774	10.0565		Within each row, compare columns (simple effects within rows)
+/+	24	220	186	17.7	12.4294	10.5085
+/+	24	201	181	17.7	11.3559	10.226		Number of families	4
+/+	23	198	190	17.6	11.25	10.7955		Number of comparisons per family	3
KI/+	22	188	327	17.5	10.7429	18.6857		Alpha	0.05
KI/+	23	197	359	17.5	11.2571	20.5143
KI/+	24	160	278	17.6	9.09091	15.7955		Tukey's multiple comparisons test	Predicted (LS) mean diff.	95.00% CI of diff.	Below threshold?	Summary	Adjusted P Value
KI/+	23	147	167	17.4	8.44828	9.5977
KI/+	22	186	347	17.7	10.5085	19.6045		Sham
KI/+	24	197	360	17.7	11.1299	20.339		+/+ vs. KI/+	-0.07547	-1.186 to 1.035	No	ns	0.9854
KI/KI	24	179	433	17.4	10.2874	24.8851		+/+ vs. KI/KI	-0.003063	-1.203 to 1.197	No	ns	>0.9999
KI/KI	22	182	358	17.7	10.2825	20.226		KI/+ vs. KI/KI	0.07241	-1.038 to 1.183	No	ns	0.9865
KI/KI	25	145	335	17.7	8.19209	18.9265
KI/KI	23	179	348	17.6	10.1705	19.7727		1W
KI/KI	24	172	320	17.6	9.77273	18.1818		+/+ vs. KI/+	1.758	0.6092 to 2.907	Yes	**	0.0015
								+/+ vs. KI/KI	2.213	1.013 to 3.413	Yes	***	0.0001
2 week								KI/+ vs. KI/KI	0.4552	-0.6936 to 1.604	No	ns	0.6089
+/+	32	218	270	17.6	12.3864	15.3409		2W
+/+	31	233	280	17.6	13.2386	15.9091		+/+ vs. KI/+	1.864	0.8390 to 2.888	Yes	***	0.0002
+/+	24	225	290	17.7	12.7119	16.3842		+/+ vs. KI/KI	2.279	1.130 to 3.428	Yes	****	<0.0001
+/+	28	223	198	17.7	12.5989	11.1864		KI/+ vs. KI/KI	0.4151	-0.6665 to 1.497	No	ns	0.6278
+/+	24	250	285	17.6	14.2045	16.1932
+/+	26	218	196	17.7	12.3164	11.0734		4W
KI/+	31	198	280	17.8	11.1236	15.7303		+/+ vs. KI/+	3.805	2.694 to 4.916	Yes	****	<0.0001
KI/+	30	192	384	17.8	10.7865	21.573		+/+ vs. KI/KI	6.169	4.969 to 7.369	Yes	****	<0.0001
KI/+	25	186	488	17.7	10.5085	27.5706		KI/+ vs. KI/KI	2.364	1.253 to 3.475	Yes	****	<0.0001
KI/+	26	198	342	17.8	11.1236	19.2135
KI/+	30	210	280	17.8	11.7978	15.7303
KI/+	24	185	289	17.8	10.3933	16.236		Test details	Predicted (LS) mean 1	Predicted (LS) mean 2	Predicted (LS) mean diff.	SE of diff.	N1	N2	q	DF
KI/+	26	202	372	17.8	11.3483	20.8989
KI/+	27	202	389	17.9	11.2849	21.7318		Sham
KI/KI	24	210	499	17.8	11.7978	28.0337		+/+ vs. KI/+	5.758	5.834	-0.07547	0.4616	5	7	0.2312	57
KI/KI	29	184	315	17.7	10.3955	17.7966		+/+ vs. KI/KI	5.758	5.761	-0.003063	0.4986	5	5	0.008688	57
KI/KI	28	181	359	17.7	10.226	20.2825		KI/+ vs. KI/KI	5.834	5.761	0.07241	0.4616	7	5	0.2218	57
KI/KI	27	179	361	17.7	10.113	20.3955
KI/KI	28	188	324	17.7	10.6215	18.3051		1W
								+/+ vs. KI/+	11.95	10.2	1.758	0.4774	5	6	5.208	57
4 week								+/+ vs. KI/KI	11.95	9.741	2.213	0.4986	5	5	6.277	57
								KI/+ vs. KI/KI	10.2	9.741	0.4552	0.4774	6	5	1.349	57
+/+	30	295	513	17.8	16.573	28.8202
+/+	24	309	461	18.2	16.978	25.3297		2W
+/+	25	323	390	18.2	17.7473	21.4286		+/+ vs. KI/+	12.91	11.05	1.864	0.4258	6	8	6.19	57
+/+	26	319	329	18.2	17.5275	18.0769		+/+ vs. KI/KI	12.91	10.63	2.279	0.4774	6	5	6.75	57
+/+	28	318	410	18.1	17.5691	22.6519		KI/+ vs. KI/KI	11.05	10.63	0.4151	0.4494	8	5	1.306	57
KI/+	29	251	523	18.3	13.7158	28.5792
KI/+	30	249	468	17.9	13.9106	26.1453		4W
KI/+	28	271	479	18.4	14.7283	26.0326		+/+ vs. KI/+	17.28	13.47	3.805	0.4616	5	7	11.66	57
KI/+	26	225	441	18	12.5	24.5		+/+ vs. KI/KI	17.28	11.11	6.169	0.4986	5	5	17.5	57
KI/+	28	212	385	18.2	11.6484	21.1538		KI/+ vs. KI/KI	13.47	11.11	2.364	0.4616	7	5	7.242	57
KI/+	29	220	421	18.3	12.0219	23.0055
KI/+	29	289	509	18.3	15.7924	27.8142
KI/KI	29	220	419	18.1	12.1547	23.1492
KI/KI	28	204	456	18	11.3333	25.3333
KI/KI	27	179	423	17.8	10.0562	23.764
KI/KI	29	189	409	18.2	10.3846	22.4725
KI/KI	28	208	416	17.9	11.6201	23.2402

## Sheet: Fig 2c
WGA relative cardiomyocyte size
	WT					KI
Sham	1.04138	1.0069	0.913103	1.00828	1.03035	0.924138	0.864828	1.02896	1.00828	0.982069
1W	2.78621	2.23448	2.56552	2.70345	2.67586	1.51724	1.51724	1.3269	1.4069	1.3931
2W	5.11724	5.4069	5.62759	5.73793	7.43448	2.1931	2.26207	2.06896	2.04138	1.75172
2 Way ANOVA Tukey's multiple comparison
Table Analyzed	WGA						Compare cell means regardless of rows and columns
Two-way ANOVA	Ordinary						Number of families	1
Alpha	0.05						Number of comparisons per family	15
							Alpha	0.05
Source of Variation	% of total variation	P value	P value summary	Significant?
Interaction	20.94	<0.0001	****	Yes			Tukey's multiple comparisons test	Mean Diff.	95.00% CI of diff.	Below threshold?	Summary	Adjusted P Value
Row Factor	51.52	<0.0001	****	Yes
Column Factor	23.38	<0.0001	****	Yes			Sham:WT vs. Sham:KI	0.03834	-0.7295 to 0.8062	No	ns	>0.9999
							Sham:WT vs. 1W:WT	-1.593	-2.361 to -0.8253	Yes	****	<0.0001
ANOVA table	SS	DF	MS	F (DFn, DFd)	P value		Sham:WT vs. 1W:KI	-0.4323	-1.200 to 0.3356	No	ns	0.52
Interaction	18.66	2	9.33	F (2, 24) = 60.52	P<0.0001		Sham:WT vs. 2W:WT	-4.865	-5.633 to -4.097	Yes	****	<0.0001
Row Factor	45.91	2	22.96	F (2, 24) = 148.9	P<0.0001		Sham:WT vs. 2W:KI	-1.063	-1.831 to -0.2956	Yes	**	0.0031
Column Factor	20.84	1	20.84	F (1, 24) = 135.2	P<0.0001		Sham:KI vs. 1W:WT	-1.631	-2.399 to -0.8636	Yes	****	<0.0001
Residual	3.7	24	0.1542				Sham:KI vs. 1W:KI	-0.4706	-1.238 to 0.2972	No	ns	0.4289
							Sham:KI vs. 2W:WT	-4.903	-5.671 to -4.135	Yes	****	<0.0001
Difference between column means							Sham:KI vs. 2W:KI	-1.102	-1.870 to -0.3339	Yes	**	0.0021
Mean of WT	3.153						1W:WT vs. 1W:KI	1.161	0.3930 to 1.929	Yes	**	0.0012
Mean of KI	1.486						1W:WT vs. 2W:WT	-3.272	-4.040 to -2.504	Yes	****	<0.0001
Difference between means	1.667						1W:WT vs. 2W:KI	0.5297	-0.2382 to 1.298	No	ns	0.3048
SE of difference	0.1434						1W:KI vs. 2W:WT	-4.433	-5.200 to -3.665	Yes	****	<0.0001
95% CI of difference	1.371 to 1.963						1W:KI vs. 2W:KI	-0.6312	-1.399 to 0.1367	No	ns	0.1516
							2W:WT vs. 2W:KI	3.801	3.034 to 4.569	Yes	****	<0.0001
Data summary
Number of columns (Column Factor)	2
Number of rows (Row Factor)	3						Test details	Mean 1	Mean 2	Mean Diff.	SE of diff.	N1	N2	q	DF
Number of values	30
							Sham:WT vs. Sham:KI	1	0.9617	0.03834	0.2483	5	5	0.2184	24
							Sham:WT vs. 1W:WT	1	2.593	-1.593	0.2483	5	5	9.072	24
							Sham:WT vs. 1W:KI	1	1.432	-0.4323	0.2483	5	5	2.462	24
							Sham:WT vs. 2W:WT	1	5.865	-4.865	0.2483	5	5	27.7	24
							Sham:WT vs. 2W:KI	1	2.063	-1.063	0.2483	5	5	6.056	24
							Sham:KI vs. 1W:WT	0.9617	2.593	-1.631	0.2483	5	5	9.291	24
							Sham:KI vs. 1W:KI	0.9617	1.432	-0.4706	0.2483	5	5	2.68	24
							Sham:KI vs. 2W:WT	0.9617	5.865	-4.903	0.2483	5	5	27.92	24
							Sham:KI vs. 2W:KI	0.9617	2.063	-1.102	0.2483	5	5	6.274	24
							1W:WT vs. 1W:KI	2.593	1.432	1.161	0.2483	5	5	6.611	24
							1W:WT vs. 2W:WT	2.593	5.865	-3.272	0.2483	5	5	18.63	24
							1W:WT vs. 2W:KI	2.593	2.063	0.5297	0.2483	5	5	3.016	24
							1W:KI vs. 2W:WT	1.432	5.865	-4.433	0.2483	5	5	25.24	24
							1W:KI vs. 2W:KI	1.432	2.063	-0.6312	0.2483	5	5	3.594	24
							2W:WT vs. 2W:KI	5.865	2.063	3.801	0.2483	5	5	21.65	24

## Sheet: Fig 2d
Gene expression
NPPA	WT									KI
Sham	1.06444	0.544577	1.39098	1.09114	0.457352	1.45151				0.847949	0.748452	0.683294	0.820989	0.779808	0.472131
TAC	3.93829	5.82893	11.8047	5.32472	27.75	4.98592	16.0376	5.23647	26.0426	0.786106	0.957776	3.81429	1.89135	1.27566	0.793641	0.935145	3.65964	1.72476
NPPB	WT									KI
Sham	1.6305	0.387308	0.982193	1.66221	0.435671	0.902121				0.899562	0.504553	0.456016	1.02831	0.70034	0.491871
TAC	4.86081	12.9538	11.4426	11.1119	8.86185	6.19989	17.2413	12.4242	8.23224	6.72346	6.33153	10.3243	8.56062	2.60012	7.71009	6.43431	8.34034	4.24753
MYH7	WT									KI
Sham	1.10482	0.563276	1.3319	1.40546	0.535187	1.05935				1.29556	1.43862	1.23486	1.11059	1.44788	1.34811
TAC	3.68641	1.91655	1.46297	10.4481	5.39967	3.42149	15.4373	5.73765	5.1138	8.05748	0.887336	0.814072	0.722414	11.6965	1.09647	2.5859	7.30037	2.27985
Rcan1.4	WT				KI
Sham	0.81385	1.03817	0.953431	1.24136	0.632899	0.399265	0.255116	0.311072
TAC	3.76676	5.39806	3.32424	3.23442	0.645989	0.404247	0.89149	0.223776
NPPA
Compare cell means regardless of rows and columns
Number of families	1
Number of comparisons per family	6
Alpha	0.05
Tukey's multiple comparisons test	Predicted (LS) mean diff.	95.00% CI of diff.	Below threshold?	Summary	Adjusted P Value
Sham:WT vs. Sham:KI	0.2746	-8.039 to 8.588	No	ns	0.9997
Sham:WT vs. TAC:WT	-10.88	-18.47 to -3.294	Yes	**	0.0029
Sham:WT vs. TAC:KI	-0.7598	-8.349 to 6.829	No	ns	0.9926
Sham:KI vs. TAC:WT	-11.16	-18.75 to -3.569	Yes	**	0.0023
Sham:KI vs. TAC:KI	-1.034	-8.623 to 6.555	No	ns	0.9818
TAC:WT vs. TAC:KI	10.12	3.336 to 16.91	Yes	**	0.002
Test details	Predicted (LS) mean 1	Predicted (LS) mean 2	Predicted (LS) mean diff.	SE of diff.	N1	N2	q	DF
Sham:WT vs. Sham:KI	1	0.7254	0.2746	3.03	6	6	0.1281	26
Sham:WT vs. TAC:WT	1	11.88	-10.88	2.766	6	9	5.564	26
Sham:WT vs. TAC:KI	1	1.76	-0.7598	2.766	6	9	0.3884	26
Sham:KI vs. TAC:WT	0.7254	11.88	-11.16	2.766	6	9	5.704	26
Sham:KI vs. TAC:KI	0.7254	1.76	-1.034	2.766	6	9	0.5288	26
TAC:WT vs. TAC:KI	11.88	1.76	10.12	2.474	9	9	5.786	26
NPPB
Compare cell means regardless of rows and columns
Number of families	1
Number of comparisons per family	6
Alpha	0.05
Tukey's multiple comparisons test	Predicted (LS) mean diff.	95.00% CI of diff.	Below threshold?	Summary	Adjusted P Value
Sham:WT vs. Sham:KI	0.3199	-3.603 to 4.242	No	ns	0.9959
Sham:WT vs. TAC:WT	-9.37	-12.95 to -5.789	Yes	****	<0.0001
Sham:WT vs. TAC:KI	-5.808	-9.389 to -2.227	Yes	***	0.0008
Sham:KI vs. TAC:WT	-9.69	-13.27 to -6.109	Yes	****	<0.0001
Sham:KI vs. TAC:KI	-6.128	-9.709 to -2.547	Yes	***	0.0004
TAC:WT vs. TAC:KI	3.562	0.3592 to 6.764	Yes	*	0.0251
Test details	Predicted (LS) mean 1	Predicted (LS) mean 2	Predicted (LS) mean diff.	SE of diff.	N1	N2	q	DF
Sham:WT vs. Sham:KI	1	0.6801	0.3199	1.43	6	6	0.3164	26
Sham:WT vs. TAC:WT	1	10.37	-9.37	1.305	6	9	10.15	26
Sham:WT vs. TAC:KI	1	6.808	-5.808	1.305	6	9	6.293	26
Sham:KI vs. TAC:WT	0.6801	10.37	-9.69	1.305	6	9	10.5	26
Sham:KI vs. TAC:KI	0.6801	6.808	-6.128	1.305	6	9	6.64	26
TAC:WT vs. TAC:KI	10.37	6.808	3.562	1.167	9	9	4.315	26
MYH7
Compare cell means regardless of rows and columns
Number of families	1
Number of comparisons per family	6
Alpha	0.05
Tukey's multiple comparisons test	Predicted (LS) mean diff.	95.00% CI of diff.	Below threshold?	Summary	Adjusted P Value
Sham:WT vs. Sham:KI	-0.3126	-5.606 to 4.981	No	ns	0.9984
Sham:WT vs. TAC:WT	-4.847	-9.679 to -0.01484	Yes	*	0.0491
Sham:WT vs. TAC:KI	-2.938	-7.770 to 1.894	No	ns	0.3603
Sham:KI vs. TAC:WT	-4.534	-9.367 to 0.2978	No	ns	0.0716
Sham:KI vs. TAC:KI	-2.625	-7.457 to 2.207	No	ns	0.4575
TAC:WT vs. TAC:KI	1.909	-2.413 to 6.231	No	ns	0.6251
Test details	Predicted (LS) mean 1	Predicted (LS) mean 2	Predicted (LS) mean diff.	SE of diff.	N1	N2	q	DF
Sham:WT vs. Sham:KI	1	1.313	-0.3126	1.93	6	6	0.2291	26
Sham:WT vs. TAC:WT	1	5.847	-4.847	1.761	6	9	3.892	26
Sham:WT vs. TAC:KI	1	3.938	-2.938	1.761	6	9	2.359	26
Sham:KI vs. TAC:WT	1.313	5.847	-4.534	1.761	6	9	3.641	26
Sham:KI vs. TAC:KI	1.313	3.938	-2.625	1.761	6	9	2.108	26
TAC:WT vs. TAC:KI	5.847	3.938	1.909	1.576	9	9	1.714	26
Rcan1.4
Compare cell means regardless of rows and columns
Number of families	1
Number of comparisons per family	6
Alpha	0.05
Tukey's multiple comparisons test	Mean Diff.	95.00% CI of diff.	Below threshold?	Summary	Adjusted P Value
Sham:WT vs. Sham:KI	0.6121	-0.5160 to 1.740	No	ns	0.4089
Sham:WT vs. TAC:WT	-2.919	-4.047 to -1.791	Yes	****	<0.0001
Sham:WT vs. TAC:KI	0.4703	-0.6578 to 1.598	No	ns	0.6163
Sham:KI vs. TAC:WT	-3.531	-4.659 to -2.403	Yes	****	<0.0001
Sham:KI vs. TAC:KI	-0.1418	-1.270 to 0.9863	No	ns	0.9814
TAC:WT vs. TAC:KI	3.389	2.261 to 4.518	Yes	****	<0.0001
Test details	Mean 1	Mean 2	Mean Diff.	SE of diff.	N1	N2	q	DF
Sham:WT vs. Sham:KI	1.012	0.3996	0.6121	0.38	4	4	2.278	12
Sham:WT vs. TAC:WT	1.012	3.931	-2.919	0.38	4	4	10.87	12
Sham:WT vs. TAC:KI	1.012	0.5414	0.4703	0.38	4	4	1.751	12
Sham:KI vs. TAC:WT	0.3996	3.931	-3.531	0.38	4	4	13.14	12
Sham:KI vs. TAC:KI	0.3996	0.5414	-0.1418	0.38	4	4	0.5277	12
TAC:WT vs. TAC:KI	3.931	0.5414	3.389	0.38	4	4	12.62	12

## Sheet: Fig 2e
Wall stress
WT	KI/+	KI/KI		Normality					ANOVA							Tukey's multiple comparison test
9.4831	18.2472	43.4835			WT	KI/+	KI/KI		Table Analyzed	Wall stress 3Wall stress 2Wall stress						Number of families	1
5.42503	35.99	32.5645		Test for normal distribution					Data sets analyzed	A-C						Number of comparisons per family	3
11.0865	50.1566	45.7784		D'Agostino & Pearson test												Alpha	0.05
4.9174	26.1514	57.8937		K2	N too small	N too small	N too small		ANOVA summary
5.36741	20.4325	39.3452		P value					F	19.19						Tukey's multiple comparisons test	Mean Diff.	95.00% CI of diff.	Below threshold?	Summary	Adjusted P Value
				Passed normality test (alpha=0.05)?					P value	0.0002						WT vs. KI/+	-22.94	-38.85 to -7.028	Yes	**	0.0061	A-B
				P value summary					P value summary	***						WT vs. KI/KI	-36.56	-52.47 to -20.65	Yes	***	0.0001	A-C
									Significant diff. among means (P < 0.05)?	Yes						KI/+ vs. KI/KI	-13.62	-29.53 to 2.295	No	ns	0.0971	B-C
				Anderson-Darling test					R squared	0.7618
				A2*	N too small	N too small	N too small									Test details	Mean 1	Mean 2	Mean Diff.	SE of diff.	n1	n2	q	DF
				P value					Brown-Forsythe test							WT vs. KI/+	7.256	30.2	-22.94	5.964	5	5	5.439	12
				Passed normality test (alpha=0.05)?					F (DFn, DFd)	1.697 (2, 12)						WT vs. KI/KI	7.256	43.81	-36.56	5.964	5	5	8.668	12
				P value summary					P value	0.2244						KI/+ vs. KI/KI	30.2	43.81	-13.62	5.964	5	5	3.229	12
									P value summary	ns
				Shapiro-Wilk test					Are SDs significantly different (P < 0.05)?	No
				W	0.8102	0.9078	0.9695
				P value	0.0979	0.4545	0.8722		Bartlett's test
				Passed normality test (alpha=0.05)?	Yes	Yes	Yes		Bartlett's statistic (corrected)	6.373
				P value summary	ns	ns	ns		P value	0.0413
									P value summary	*
				Kolmogorov-Smirnov test					Are SDs significantly different (P < 0.05)?	Yes
				KS distance	0.3412	0.2212	0.2166
				P value	0.0578	>0.1000	>0.1000		ANOVA table	SS	DF	MS	F (DFn, DFd)	P value
				Passed normality test (alpha=0.05)?	Yes	Yes	Yes		Treatment (between columns)	3413	2	1707	F (2, 12) = 19.19	P=0.0002
				P value summary	ns	ns	ns		Residual (within columns)	1067	12	88.93
									Total	4481	14
				Number of values	5	5	5
									Data summary
									Number of treatments (columns)	3
									Number of values (total)	15

## Sheet: Fig 2g
TUNEL positive nuclei
	WT					KI
Sham	0.0571429	0.0588928	0.0526593	0.0565291	0.0560538	0.0503778	0.0534474	0.0526316	0.0528821	0.0542888
1W	0.0565291	0.105764	0.0502765	0.0504286	0.0604595	0.0588582	0.0526316	0.107469	0.0497512	0.062422
2W	0.108108	0.159659	0.156986	0.118413	0.10015	0.157978	0.111794	0.15456	0.10582	0.100806
2-way ANOVA							Tukey's multiple comparison
							Compare cell means regardless of rows and columns
Table Analyzed	TUNEL
							Number of families	1
Two-way ANOVA	Ordinary						Number of comparisons per family	15
Alpha	0.05						Alpha	0.05
Source of Variation	% of total variation	P value	P value summary	Significant?			Tukey's multiple comparisons test	Mean Diff.	95.00% CI of diff.	Below threshold?	Summary	Adjusted P Value
Interaction	0.08576	0.9606	ns	No
Row Factor	74.34	<0.0001	****	Yes			Sham:WT vs. Sham:KI	0.00353	-0.03761 to 0.04467	No	ns	0.9998
Column Factor	0.03996	0.848	ns	No			Sham:WT vs. 1W:WT	-0.008436	-0.04958 to 0.03271	No	ns	0.9872
							Sham:WT vs. 1W:KI	-0.009971	-0.05111 to 0.03117	No	ns	0.9733
ANOVA table	SS	DF	MS	F (DFn, DFd)	P value		Sham:WT vs. 2W:WT	-0.07241	-0.1135 to -0.03127	Yes	***	0.0002
Interaction	3.569e-05	2	1.784e-05	F (2, 24) = 0.04031	P=0.9606		Sham:WT vs. 2W:KI	-0.06994	-0.1111 to -0.02879	Yes	***	0.0003
Row Factor	0.03093	2	0.01547	F (2, 24) = 34.94	P<0.0001		Sham:KI vs. 1W:WT	-0.01197	-0.05311 to 0.02918	No	ns	0.9429
Column Factor	1.663e-05	1	1.663e-05	F (1, 24) = 0.03756	P=0.8480		Sham:KI vs. 1W:KI	-0.0135	-0.05464 to 0.02764	No	ns	0.9085
Residual	0.01062	24	0.0004426				Sham:KI vs. 2W:WT	-0.07594	-0.1171 to -0.03480	Yes	****	<0.0001
							Sham:KI vs. 2W:KI	-0.07347	-0.1146 to -0.03232	Yes	***	0.0001
Difference between column means							1W:WT vs. 1W:KI	-0.001535	-0.04268 to 0.03961	No	ns	>0.9999
Mean of WT	0.0832						1W:WT vs. 2W:WT	-0.06397	-0.1051 to -0.02283	Yes	***	0.0009
Mean of KI	0.08171						1W:WT vs. 2W:KI	-0.0615	-0.1026 to -0.02036	Yes	**	0.0014
Difference between means	0.001489						1W:KI vs. 2W:WT	-0.06244	-0.1036 to -0.02129	Yes	**	0.0011
SE of difference	0.007682						1W:KI vs. 2W:KI	-0.05997	-0.1011 to -0.01882	Yes	**	0.0018
95% CI of difference	-0.01437 to 0.01734						2W:WT vs. 2W:KI	0.002472	-0.03867 to 0.04361	No	ns	>0.9999
Data summary
Number of columns (Column Factor)	2						Test details	Mean 1	Mean 2	Mean Diff.	SE of diff.	N1	N2	q	DF
Number of rows (Row Factor)	3
Number of values	30						Sham:WT vs. Sham:KI	0.05626	0.05273	0.00353	0.01331	5	5	0.3752	24
							Sham:WT vs. 1W:WT	0.05626	0.06469	-0.008436	0.01331	5	5	0.8966	24
							Sham:WT vs. 1W:KI	0.05626	0.06623	-0.009971	0.01331	5	5	1.06	24
							Sham:WT vs. 2W:WT	0.05626	0.1287	-0.07241	0.01331	5	5	7.696	24
							Sham:WT vs. 2W:KI	0.05626	0.1262	-0.06994	0.01331	5	5	7.433	24
							Sham:KI vs. 1W:WT	0.05273	0.06469	-0.01197	0.01331	5	5	1.272	24
							Sham:KI vs. 1W:KI	0.05273	0.06623	-0.0135	0.01331	5	5	1.435	24
							Sham:KI vs. 2W:WT	0.05273	0.1287	-0.07594	0.01331	5	5	8.071	24
							Sham:KI vs. 2W:KI	0.05273	0.1262	-0.07347	0.01331	5	5	7.808	24
							1W:WT vs. 1W:KI	0.06469	0.06623	-0.001535	0.01331	5	5	0.1631	24
							1W:WT vs. 2W:WT	0.06469	0.1287	-0.06397	0.01331	5	5	6.799	24
							1W:WT vs. 2W:KI	0.06469	0.1262	-0.0615	0.01331	5	5	6.536	24
							1W:KI vs. 2W:WT	0.06623	0.1287	-0.06244	0.01331	5	5	6.636	24
							1W:KI vs. 2W:KI	0.06623	0.1262	-0.05997	0.01331	5	5	6.373	24
							2W:WT vs. 2W:KI	0.1287	0.1262	0.002472	0.01331	5	5	0.2627	24

[truncated: 29 more sheets: Fig 3e, Fig 3g, Fig 3k, Fig 3j, Fig 4a, Fig 4b, Fig 4c, Fig 4d, Fig 5b, Fig 5d, Fig 5e, Sup Fig 1a, Sup Fig 1b, Sup Fig 1c, Sup Fig 1d, Sup Fig 1e, Sup Fig 1f, Sup Fig 1g, Sup Fig 2e, Sup Fig 2f …]
